# Supplementary material for: Transcriptional Regulation of zma-MIR528a by Action of Nitrate and Auxin in Maize
Source: Int J Mol Sci. 2022 Dec 11;23(24):15718. doi: 10.3390/ijms232415718 (PMC9779399; doi:10.3390/ijms232415718)
Supplement: Supplementary file 1 [file ijms-23-15718-s001.zip]

Archive with 5 entries (4 files):
- Lujan-Soto_etal_2022_Supplementary Information_IJMS.xlsx
- Lujan-Soto_etal_2022_Supplementary_Figures_IJMS.pdf
- __MACOSX/
- __MACOSX/._Lujan-Soto_etal_2022_Supplementary Information_IJMS.xlsx
- __MACOSX/._Lujan-Soto_etal_2022_Supplementary_Figures_IJMS.pdf
