# Supplementary material for: Transcriptional Regulation of zma-MIR528a by Action of Nitrate and Auxin in Maize
Source: Int J Mol Sci. 2022 Dec 11;23(24):15718. doi: 10.3390/ijms232415718 (PMC9779399; doi:10.3390/ijms232415718)
Supplement: Supplementary file 1 [file ijms-23-15718-s001.zip › Lujan-Soto_etal_2022_Supplementary Information_IJMS.xlsx]

## Sheet: Supplementary Table S1
Table S1.- miR528 precursor genomic localization in monocots using PmiREN database.
precursor ID	ID PmiREN	Chromosome/Scaffold	Start	End	Strand	Specie
Aof-MIR528	PmiREN000996	Aof-NC_033797.1	10579184	10579302	+	Asparagus officinalis
Bdi-MIR528	PmiREN001255	Bdi-Bd1	73295140	73295266	-	Brachypodium distachyon
Mac-MIR528	PmiREN012215	Mac-chr8	10341398	10341507	-	Musa acuminata
Ogl-MIR528	PmiREN013581	Ogl-GL455988.1	1549995	1550120	+	Oryza glaberrima
Oni-MIR528	PmiREN013810	Oni-3	1341691	1341816	+	Oryza nivara
Oru-MIR528	PmiREN013986	Oru-HG417167.1	1412714	1412839	+	Oryza rufipogon
Osa-MIR528	PmiREN014362	Osa-Chr3	1667310	1667435	+	Oryza sativa
Pha-MIR528	PmiREN016262	Pha-Chr09	69425755	69425882	-	Panicum hallii
Pvi-MIR528a	PmiREN016436	Pvi-Chr01N	69192314	69192445	+	Panicum virgatum
Pvi-MIR528b	PmiREN016437	Pvi-Chr09K	87418444	87418571	-	Panicum virgatum
Pvi-MIR528c	PmiREN016438	Pvi-Chr09N	120070864	120070991	-	Panicum virgatum
Pap-MIR528	PmiREN016701	Pap-NEWO01000071.1	538724	538838	+	Phalaenopsis aphrodite
Pda-MIR528	PmiREN016944	Pda-NW_008247750.1	18899	19050	-	Phoenix dactylifera
Scu-MIR528	PmiREN018444	Scu-JXQF01030556.1	160	293	+	Saccharum hybrid cultivar
Sit-MIR528	PmiREN018709	Sit-scaffold_9	57157041	57157170	-	Setaria italica
Sbi-MIR528	PmiREN020074	Sbi-chromosome_1	79165414	79165537	-	Sorghum bicolor
Spo-MIR528	PmiREN020175	Spo-pseudo17	196564	196705	-	Spirodela polyrhiza
Tae-MIR528a	PmiREN026132	Tae-chr4B	162371969	162372094	+	Triticum aestivum
Tae-MIR528b	PmiREN026133	Tae-chr4D	32161888	32162013	+	Triticum aestivum
Tae-MIR528c	PmiREN026134	Tae-chr5A	210090100	210090222	+	Triticum aestivum
Zma-MIR528a	PmiREN023456	Zma-1	6409229	6409390	+	Zea mays
Zma-MIR528b	PmiREN023457	Zma-9	153752320	153752436	-	Zea mays
Cam-MIR528a	PmiREN028422	Cam-CM007986.2	154895594	154895721	+	Cenchrus americanus
Eco-MIR528a	PmiREN029346	Eco-LXGH01442297.1	9766	9888	+	Eleusine coracana
Ete-MIR528a	PmiREN029473	Ete-scaffold2964	104305	104428	+	Eragrostis tef
Ete-MIR528b	PmiREN029474	Ete-scaffold3813	32300	32422	+	Eragrostis tef
Ete-MIR528c	PmiREN029475	Ete-scaffold3813	32700	32823	+	Eragrostis tef
Hvu-MIR528a	PmiREN029969	Hvu-SDOW01000255.1	540484	540623	-	Hordeum vulgare

## Sheet: Supplementary Table S2
Table S2.- putative binding sites identified in the zma-MIR528a promoter using NewPLACE database. Highlighted rows correspond to sites analyzed in the present work
Factor or Site Name	Relative Position to TSS	Strand	Signal Sequence	SITE # NewPLACE
NODCON2GM	-1503	(+)	CTCTT	S000462
OSE2ROOTNODULE	-1503	(+)	CTCTT	S000468
DOFCOREZM	-1501	(-)	AAAG	S000265
TAAAGSTKST1	-1501	(-)	TAAAG	S000387
CARGCW8GAT	-1501	(-)	CWWWWWWWWG	S000431
CARGCW8GAT	-1501	(+)	CWWWWWWWWG	S000431
TATAPVTRNALEU	-1500	(+)	TTTATATA	S000340
TATABOX4	-1499	(-)	TATATAA	S000111
CACTFTPPCA1	-1493	(-)	YACT	S000449
CAATBOX1	-1490	(-)	CAAT	S000028
GT1CONSENSUS	-1480	(+)	GRWAAW	S000198
INRNTPSADB	-1478	(-)	YTCANTYY	S000395
CAATBOX1	-1476	(-)	CAAT	S000028
GATABOX	-1470	(+)	GATA	S000039
CACTFTPPCA1	-1461	(-)	YACT	S000449
GATABOX	-1444	(+)	GATA	S000039
GATABOX	-1437	(-)	GATA	S000039
GATABOX	-1433	(-)	GATA	S000039
MYBCORE	-1415	(-)	CNGTTR	S000176
MYB2AT	-1415	(+)	TAACTG	S000177
MYB2CONSENSUSAT	-1415	(+)	YAACKG	S000409
ARR1AT	-1410	(+)	NGATT	S000454
RAV1AAT	-1399	(-)	CAACA	S000314
SEF3MOTIFGM	-1386	(-)	AACCCA	S000115
CACTFTPPCA1	-1367	(-)	YACT	S000449
ARR1AT	-1359	(+)	NGATT	S000454
DPBFCOREDCDC3	-1352	(+)	ACACNNG	S000292
GATABOX	-1346	(+)	GATA	S000039
GT1CONSENSUS	-1336	(-)	GRWAAW	S000198
GT1GMSCAM4	-1336	(-)	GAAAAA	S000453
T/GBOXATPIN2	-1324	(+)	AACGTG	S000458
ABRERATCAL	-1324	(+)	MACGYGB	S000507
ACGTATERD1	-1323	(-)	ACGT	S000415
RHERPATEXPA7	-1323	(-)	KCACGW	S000512
ABRELATERD1	-1323	(+)	ACGTG	S000414
ACGTATERD1	-1323	(+)	ACGT	S000415
DRE1COREZMRAB17	-1303	(-)	ACCGAGA	S000401
GTGANTG10	-1298	(+)	GTGA	S000378
ARR1AT	-1294	(-)	NGATT	S000454
WBOXNTCHN48	-1291	(+)	CTGACY	S000508
WBOXHVISO1	-1290	(+)	TGACT	S000442
WRKY71OS	-1290	(+)	TGAC	S000447
WBOXNTERF3	-1290	(+)	TGACY	S000457
ARR1AT	-1275	(-)	NGATT	S000454
TATABOX5	-1250	(-)	TTATTT	S000203
NODCON2GM	-1246	(-)	CTCTT	S000462
OSE2ROOTNODULE	-1246	(-)	CTCTT	S000468
ARR1AT	-1243	(+)	NGATT	S000454
TAAAGSTKST1	-1229	(+)	TAAAG	S000387
DOFCOREZM	-1228	(+)	AAAG	S000265
ARR1AT	-1214	(-)	NGATT	S000454
GT1CONSENSUS	-1205	(-)	GRWAAW	S000198
POLLEN1LELAT52	-1203	(-)	AGAAA	S000245
BOXIINTPATPB	-1202	(-)	ATAGAA	S000296
S1FBOXSORPS1L21	-1198	(+)	ATGGTA	S000223
GATABOX	-1194	(-)	GATA	S000039
NODCON1GM	-1193	(-)	AAAGAT	S000461
OSE1ROOTNODULE	-1193	(-)	AAAGAT	S000467
DOFCOREZM	-1191	(-)	AAAG	S000265
CACTFTPPCA1	-1182	(-)	YACT	S000449
GTGANTG10	-1181	(+)	GTGA	S000378
GTGANTG10	-1174	(-)	GTGA	S000378
DOFCOREZM	-1169	(+)	AAAG	S000265
NODCON1GM	-1169	(+)	AAAGAT	S000461
OSE1ROOTNODULE	-1169	(+)	AAAGAT	S000467
GATABOX	-1166	(+)	GATA	S000039
IBOXCORE	-1166	(+)	GATAA	S000199
AMMORESIVDCRNIA1	-1151	(+)	CGAACTT	S000375
CACTFTPPCA1	-1135	(-)	YACT	S000449
TAAAGSTKST1	-1133	(+)	TAAAG	S000387
DOFCOREZM	-1132	(+)	AAAG	S000265
GT1CONSENSUS	-1123	(-)	GRWAAW	S000198
POLLEN1LELAT52	-1121	(-)	AGAAA	S000245
BIHD1OS	-1117	(+)	TGTCA	S000498
WBOXATNPR1	-1116	(-)	TTGAC	S000390
WRKY71OS	-1116	(-)	TGAC	S000447
REALPHALGLHCB21	-1100	(+)	AACCAA	S000362
CCAATBOX1	-1098	(+)	CCAAT	S000030
CAATBOX1	-1097	(+)	CAAT	S000028
ARR1AT	-1096	(-)	NGATT	S000454
GTGANTG10	-1094	(-)	GTGA	S000378
ARR1AT	-1089	(+)	NGATT	S000454
RAV1AAT	-1077	(-)	CAACA	S000314
ASF1MOTIFCAMV	-1065	(-)	TGACG	S000024
WRKY71OS	-1064	(-)	TGAC	S000447
T/GBOXATPIN2	-1053	(+)	AACGTG	S000458
ABRERATCAL	-1053	(+)	MACGYGB	S000507
ACGTATERD1	-1052	(-)	ACGT	S000415
ABRELATERD1	-1052	(+)	ACGTG	S000414
ACGTATERD1	-1052	(+)	ACGT	S000415
CANBNNAPA	-1038	(-)	CNAACAC	S000148
RAV1AAT	-1037	(-)	CAACA	S000314
ARR1AT	-1030	(-)	NGATT	S000454
REALPHALGLHCB21	-1021	(+)	AACCAA	S000362
RAV1AAT	-1018	(+)	CAACA	S000314
ROOTMOTIFTAPOX1	-1004	(-)	ATATT	S000098
GT1CONSENSUS	-995	(+)	GRWAAW	S000198
CAATBOX1	-991	(-)	CAAT	S000028
CCAATBOX1	-991	(-)	CCAAT	S000030
DOFCOREZM	-986	(-)	AAAG	S000265
GTGANTG10	-983	(-)	GTGA	S000378
QARBNEXTA	-981	(-)	AACGTGT	S000244
ABRERATCAL	-981	(-)	MACGYGB	S000507
ABRELATERD1	-980	(-)	ACGTG	S000414
BP5OSWX	-980	(-)	CAACGTG	S000436
T/GBOXATPIN2	-980	(-)	AACGTG	S000458
ACGTATERD1	-979	(-)	ACGT	S000415
ACGTATERD1	-979	(+)	ACGT	S000415
POLLEN1LELAT52	-973	(+)	AGAAA	S000245
GT1CONSENSUS	-972	(+)	GRWAAW	S000198
GT1GMSCAM4	-972	(+)	GAAAAA	S000453
ROOTMOTIFTAPOX1	-966	(-)	ATATT	S000098
GATABOX	-951	(-)	GATA	S000039
EBOXBNNAPA	-948	(-)	CANNTG	S000144
RAV1BAT	-948	(-)	CACCTG	S000315
MYCCONSENSUSAT	-948	(-)	CANNTG	S000407
EBOXBNNAPA	-948	(+)	CANNTG	S000144
MYCCONSENSUSAT	-948	(+)	CANNTG	S000407
EBOXBNNAPA	-935	(-)	CANNTG	S000144
MYCCONSENSUSAT	-935	(-)	CANNTG	S000407
EBOXBNNAPA	-935	(+)	CANNTG	S000144
MYCCONSENSUSAT	-935	(+)	CANNTG	S000407
RAV1AAT	-931	(-)	CAACA	S000314
CIACADIANLELHC	-927	(-)	CAANNNNATC	S000252
CACTFTPPCA1	-913	(-)	YACT	S000449
ARR1AT	-905	(+)	NGATT	S000454
ARR1AT	-899	(+)	NGATT	S000454
-300ELEMENT	-897	(-)	TGHAAARK	S000122
GT1CONSENSUS	-896	(-)	GRWAAW	S000198
GT1GMSCAM4	-896	(-)	GAAAAA	S000453
DOFCOREZM	-889	(+)	AAAG	S000265
POLLEN1LELAT52	-887	(+)	AGAAA	S000245
ROOTMOTIFTAPOX1	-881	(+)	ATATT	S000098
ARFAT	-875	(+)	TGTCTC	S000270
SURECOREATSULTR11	-874	(-)	GAGAC	S000499
GTGANTG10	-867	(-)	GTGA	S000378
ROOTMOTIFTAPOX1	-863	(+)	ATATT	S000098
CACTFTPPCA1	-859	(+)	YACT	S000449
DOFCOREZM	-857	(-)	AAAG	S000265
CACTFTPPCA1	-853	(+)	YACT	S000449
CACTFTPPCA1	-849	(-)	YACT	S000449
CURECORECR	-848	(-)	GTAC	S000493
CURECORECR	-848	(+)	GTAC	S000493
CACTFTPPCA1	-843	(+)	YACT	S000449
GT1CORE	-838	(+)	GGTTAA	S000125
SORLIP1AT	-811	(+)	GCCAC	S000482
GATABOX	-802	(+)	GATA	S000039
ROOTMOTIFTAPOX1	-801	(+)	ATATT	S000098
-10PEHVPSBD	-800	(+)	TATTCT	S000392
BOXIINTPATPB	-798	(-)	ATAGAA	S000296
POLLEN2LELAT52	-795	(-)	TCCACCATA	S000246
GTGANTG10	-782	(-)	GTGA	S000378
CARGCW8GAT	-779	(-)	CWWWWWWWWG	S000431
ROOTMOTIFTAPOX1	-777	(-)	ATATT	S000098
ROOTMOTIFTAPOX1	-776	(+)	ATATT	S000098
CACTFTPPCA1	-768	(-)	YACT	S000449
WBOXNTERF3	-761	(-)	TGACY	S000457
WRKY71OS	-760	(-)	TGAC	S000447
GTGANTG10	-759	(-)	GTGA	S000378
RHERPATEXPA7	-759	(+)	KCACGW	S000512
CARGCW8GAT	-749	(-)	CWWWWWWWWG	S000431
CARGCW8GAT	-749	(+)	CWWWWWWWWG	S000431
GTGANTG10	-731	(+)	GTGA	S000378
ASF1MOTIFCAMV	-730	(+)	TGACG	S000024
WRKY71OS	-730	(+)	TGAC	S000447
WBOXHVISO1	-716	(-)	TGACT	S000442
WBOXNTERF3	-716	(-)	TGACY	S000457
WRKY71OS	-715	(-)	TGAC	S000447
EBOXBNNAPA	-713	(-)	CANNTG	S000144
CATATGGMSAUR	-713	(-)	CATATG	S000370
MYCCONSENSUSAT	-713	(-)	CANNTG	S000407
EBOXBNNAPA	-713	(+)	CANNTG	S000144
CATATGGMSAUR	-713	(+)	CATATG	S000370
MYCCONSENSUSAT	-713	(+)	CANNTG	S000407
TATABOXOSPAL	-706	(-)	TATTTAA	S000400
CAATBOX1	-699	(+)	CAAT	S000028
GT1CONSENSUS	-695	(+)	GRWAAW	S000198
ROOTMOTIFTAPOX1	-692	(-)	ATATT	S000098
ARR1AT	-687	(-)	NGATT	S000454
ARR1AT	-680	(+)	NGATT	S000454
POLLEN1LELAT52	-677	(-)	AGAAA	S000245
DOFCOREZM	-674	(-)	AAAG	S000265
CACTFTPPCA1	-670	(+)	YACT	S000449
DOFCOREZM	-668	(-)	AAAG	S000265
INRNTPSADB	-666	(+)	YTCANTYY	S000395
POLLEN1LELAT52	-662	(-)	AGAAA	S000245
CGCGBOXAT	-654	(-)	VCGCGB	S000501
CGCGBOXAT	-654	(+)	VCGCGB	S000501
GATABOX	-644	(-)	GATA	S000039
CAATBOX1	-638	(-)	CAAT	S000028
SURECOREATSULTR11	-629	(+)	GAGAC	S000499
NODCON2GM	-621	(-)	CTCTT	S000462
OSE2ROOTNODULE	-621	(-)	CTCTT	S000468
DOFCOREZM	-601	(-)	AAAG	S000265
CAATBOX1	-589	(+)	CAAT	S000028
EECCRCAH1	-585	(-)	GANTTNC	S000494
GT1CONSENSUS	-585	(+)	GRWAAW	S000198
ARR1AT	-582	(-)	NGATT	S000454
NODCON1GM	-581	(-)	AAAGAT	S000461
OSE1ROOTNODULE	-581	(-)	AAAGAT	S000467
DOFCOREZM	-579	(-)	AAAG	S000265
POLLEN1LELAT52	-578	(-)	AGAAA	S000245
DOFCOREZM	-567	(+)	AAAG	S000265
NODCON2GM	-566	(-)	CTCTT	S000462
OSE2ROOTNODULE	-566	(-)	CTCTT	S000468
POLLEN1LELAT52	-563	(+)	AGAAA	S000245
DOFCOREZM	-561	(+)	AAAG	S000265
CACTFTPPCA1	-559	(-)	YACT	S000449
HDZIP2ATATHB2	-557	(+)	TAATMATTA	S000373
POLASIG3	-556	(+)	AATAAT	S000088
ARR1AT	-544	(-)	NGATT	S000454
GATABOX	-540	(+)	GATA	S000039
GT1CONSENSUS	-540	(+)	GRWAAW	S000198
IBOXCORE	-540	(+)	GATAA	S000199
DPBFCOREDCDC3	-530	(+)	ACACNNG	S000292
CACTFTPPCA1	-529	(+)	YACT	S000449
CACTFTPPCA1	-517	(-)	YACT	S000449
POLLEN1LELAT52	-514	(+)	AGAAA	S000245
DOFCOREZM	-512	(+)	AAAG	S000265
NODCON1GM	-512	(+)	AAAGAT	S000461
OSE1ROOTNODULE	-512	(+)	AAAGAT	S000467
ARR1AT	-510	(+)	NGATT	S000454
TATABOX4	-503	(-)	TATATAA	S000111
CACTFTPPCA1	-494	(+)	YACT	S000449
GT1CONSENSUS	-486	(-)	GRWAAW	S000198
MYBCORE	-473	(-)	CNGTTR	S000176
ARR1AT	-465	(+)	NGATT	S000454
DPBFCOREDCDC3	-458	(+)	ACACNNG	S000292
EBOXBNNAPA	-454	(-)	CANNTG	S000144
MYCCONSENSUSAT	-454	(-)	CANNTG	S000407
EBOXBNNAPA	-454	(+)	CANNTG	S000144
MYCCONSENSUSAT	-454	(+)	CANNTG	S000407
EBOXBNNAPA	-447	(-)	CANNTG	S000144
MYCCONSENSUSAT	-447	(-)	CANNTG	S000407
CAATBOX1	-447	(+)	CAAT	S000028
EBOXBNNAPA	-447	(+)	CANNTG	S000144
MYCCONSENSUSAT	-447	(+)	CANNTG	S000407
CAATBOX1	-445	(-)	CAAT	S000028
-10PEHVPSBD	-440	(+)	TATTCT	S000392
WBOXNTCHN48	-436	(+)	CTGACY	S000508
WRKY71OS	-435	(+)	TGAC	S000447
WBOXNTERF3	-435	(+)	TGACY	S000457
MYBCORE	-429	(+)	CNGTTR	S000176
IBOXCORE	-426	(-)	GATAA	S000199
SREATMSD	-426	(+)	TTATCC	S000470
GATABOX	-425	(-)	GATA	S000039
MYBST1	-425	(-)	GGATA	S000180
SEBFCONSSTPR10A	-410	(+)	YTGTCWC	S000391
BIHD1OS	-409	(+)	TGTCA	S000498
WRKY71OS	-408	(-)	TGAC	S000447
GTGANTG10	-407	(-)	GTGA	S000378
CACTFTPPCA1	-406	(+)	YACT	S000449
MYB1AT	-399	(+)	WAACCA	S000408
REALPHALGLHCB21	-398	(+)	AACCAA	S000362
CACTFTPPCA1	-393	(-)	YACT	S000449
CURECORECR	-392	(-)	GTAC	S000493
CURECORECR	-392	(+)	GTAC	S000493
POLLEN1LELAT52	-376	(+)	AGAAA	S000245
MNF1ZMPPC1	-345	(-)	GTGCCCTT	S000251
CAATBOX1	-318	(+)	CAAT	S000028
SORLIP1AT	-312	(-)	GCCAC	S000482
GTGANTG10	-288	(+)	GTGA	S000378
NODCON2GM	-285	(-)	CTCTT	S000462
OSE2ROOTNODULE	-285	(-)	CTCTT	S000468
ACGTATERD1	-279	(-)	ACGT	S000415
ABRELATERD1	-279	(+)	ACGTG	S000414
ACGTATERD1	-279	(+)	ACGT	S000415
SITEIIATCYTC	-270	(+)	TGGGCY	S000474
SORLIP2AT	-269	(+)	GGGCC	S000483
GCCCORE	-260	(+)	GCCGCC	S000430
GCCCORE	-257	(+)	GCCGCC	S000430
SURECOREATSULTR11	-251	(-)	GAGAC	S000499
CACTFTPPCA1	-235	(-)	YACT	S000449
CURECORECR	-234	(-)	GTAC	S000493
CURECORECR	-234	(+)	GTAC	S000493
CACTFTPPCA1	-215	(-)	YACT	S000449
CACTFTPPCA1	-212	(-)	YACT	S000449
CURECORECR	-211	(-)	GTAC	S000493
CURECORECR	-211	(+)	GTAC	S000493
HEXAMERATH4	-205	(+)	CCGTCG	S000146
CGACGOSAMY3	-204	(-)	CGACG	S000205
SURECOREATSULTR11	-200	(-)	GAGAC	S000499
CACTFTPPCA1	-184	(-)	YACT	S000449
CURECORECR	-183	(-)	GTAC	S000493
CURECORECR	-183	(+)	GTAC	S000493
CACTFTPPCA1	-180	(+)	YACT	S000449
POLLEN1LELAT52	-175	(+)	AGAAA	S000245
GTGANTG10	-167	(-)	GTGA	S000378
RHERPATEXPA7	-167	(+)	KCACGW	S000512
CACTFTPPCA1	-151	(-)	YACT	S000449
CURECORECR	-150	(-)	GTAC	S000493
CURECORECR	-150	(+)	GTAC	S000493
DPBFCOREDCDC3	-146	(+)	ACACNNG	S000292
CACTFTPPCA1	-145	(+)	YACT	S000449
GCCCORE	-140	(+)	GCCGCC	S000430
CGCGBOXAT	-136	(-)	VCGCGB	S000501
CGCGBOXAT	-136	(+)	VCGCGB	S000501
NODCON2GM	-131	(+)	CTCTT	S000462
OSE2ROOTNODULE	-131	(+)	CTCTT	S000468
DPBFCOREDCDC3	-119	(-)	ACACNNG	S000292
CACTFTPPCA1	-112	(-)	YACT	S000449
CURECORECR	-111	(-)	GTAC	S000493
CURECORECR	-111	(+)	GTAC	S000493
CACTFTPPCA1	-103	(-)	YACT	S000449
CURECORECR	-102	(-)	GTAC	S000493
CURECORECR	-102	(+)	GTAC	S000493
ACGTABOX	-101	(-)	TACGTA	S000130
ACGTABOX	-101	(+)	TACGTA	S000130
ACGTATERD1	-100	(-)	ACGT	S000415
ACGTATERD1	-100	(+)	ACGT	S000415
CURECORECR	-98	(-)	GTAC	S000493
CURECORECR	-98	(+)	GTAC	S000493
CACTFTPPCA1	-97	(+)	YACT	S000449
ANAERO2CONSENSUS	-91	(+)	AGCAGC	S000478
CACTFTPPCA1	-84	(-)	YACT	S000449
CACTFTPPCA1	-81	(-)	YACT	S000449
CURECORECR	-80	(-)	GTAC	S000493
CURECORECR	-80	(+)	GTAC	S000493
CACTFTPPCA1	-73	(+)	YACT	S000449
ARR1AT	-43	(-)	NGATT	S000454
CURECORECR	-38	(-)	GTAC	S000493
CURECORECR	-38	(+)	GTAC	S000493
CACTFTPPCA1	-37	(+)	YACT	S000449
CACTFTPPCA1	-34	(+)	YACT	S000449
ACGTABOX	-31	(-)	TACGTA	S000130
ACGTABOX	-31	(+)	TACGTA	S000130
ACGTATERD1	-30	(-)	ACGT	S000415
ACGTATERD1	-30	(+)	ACGT	S000415
CURECORECR	-28	(-)	GTAC	S000493
CURECORECR	-28	(+)	GTAC	S000493
CAATBOX1	-21	(-)	CAAT	S000028
TATABOX2	-7	(+)	TATAAAT	S000109
TATABOX5	-4	(-)	TTATTT	S000203
WBOXHVISO1	1	(-)	TGACT	S000442
WBOXNTERF3	1	(-)	TGACY	S000457
WRKY71OS	2	(-)	TGAC	S000447
GTGANTG10	3	(-)	GTGA	S000378
RHERPATEXPA7	3	(+)	KCACGW	S000512
CACTFTPPCA1	8	(-)	YACT	S000449
GTGANTG10	9	(+)	GTGA	S000378
CACTFTPPCA1	16	(-)	YACT	S000449
SORLIP1AT	17	(-)	GCCAC	S000482
INTRONLOWER	21	(-)	TGCAGG	S000086
PROLAMINBOXOSGLUB1	23	(+)	TGCAAAG	S000354
DOFCOREZM	26	(+)	AAAG	S000265
ARR1AT	62	(+)	NGATT	S000454
MYBST1	69	(+)	GGATA	S000180
GATABOX	70	(+)	GATA	S000039
ARR1AT	77	(-)	NGATT	S000454
WBOXNTERF3	83	(-)	TGACY	S000457
WBOXNTCHN48	83	(-)	CTGACY	S000508
WRKY71OS	84	(-)	TGAC	S000447
CACTFTPPCA1	104	(-)	YACT	S000449
ANAERO2CONSENSUS	107	(+)	AGCAGC	S000478
ANAERO2CONSENSUS	110	(+)	AGCAGC	S000478
RYREPEATBNNAPA	127	(+)	CATGCA	S000264
RHERPATEXPA7	142	(+)	KCACGW	S000512
SORLIP1AT	155	(-)	GCCAC	S000482
ANAERO2CONSENSUS	167	(+)	AGCAGC	S000478
SORLIP2AT	175	(+)	GGGCC	S000483
DPBFCOREDCDC3	178	(-)	ACACNNG	S000292
SORLIP5AT	210	(-)	GAGTGAG	S000486
INRNTPSADB	210	(+)	YTCANTYY	S000395
GTGANTG10	211	(-)	GTGA	S000378
CACTFTPPCA1	212	(+)	YACT	S000449
NODCON2GM	232	(+)	CTCTT	S000462
OSE2ROOTNODULE	232	(+)	CTCTT	S000468

## Sheet: Supplementary Table S3
Table S3.- Oligonucleotides used in this work.
Pri-,pre-, and mature microRNA amplification/quantification
premiR_FW	GTGGAAGGGGCATGCAGAG	For both miR528a (123 nt) and miR528b (78nt) precursors
premiR528a_Rv1	AAGAGGCAGGCACAGGAGA
premiR528a_Rv2	AGGCACAGGAGAGGAGTGAG
PremiR528_Rv 3	GGAAGAGGCAGGCACAGG	For both miR528a (123 nt) and miR528b (78nt) precursors
premiR528a_Loop	GAGGAGTGAGGAGAGCTTGC
PrimiR528a_Fw1	AGTGATGAGTGGCCTGCAAA
PrimiR528a_Fw2	ATGGCAGGTTGAGCATCTCC
PrimiR528b_Fw1	TGCTACAAATAGGGGCACGA
PrimiR528b_Fw2	ACAAATAGGGGCACGAGTGG
Stem_Loop_premiR528a	GTCGTATCCAGTGCAGGGTCCGAGGTATTCGCACTGGATACGACAATGGA
Stem_Loop_miR528	GTCGTATCCAGTGCAGGGTCCGAGGTATTCGCACTGGATACGACCTCCTC
miR528_Fw	GCGCGTGGAAGGGGCATGCA
Universal_Reverse	GTGCAGGGTCCGAGGTA
5' RACE Adapter	5'-GCUGAUGGCGAUGAAUGAACACUGCGUUUGCUGGCUUUGAUGAAA-3'
5' RACE Outer Primer	5'-GCTGATGGCGATGAATGAACACTG-3'
5' RACE Inner Primer	5'-CGCGGATCCGAACACTGCGTTTGCTGGCTTTGATG-3'
Promoter 5' deletion analysis
pMIR1_F	CACCGAAACGTGCGTTAAATGGACAG
pMIR1.2_F	CACCAACCAACATCCACCTCGAAT
pMIR2_F	CACCACTGGTTAATGTCTTAGGTTGTGC
pMIR3_F	CACCGCGTGCAGTAGAAAGATTCCT
pMIR4_F	CACCACTGCTGTTTACCTGTTTTGAACA
pMIR_R	AGTTTGCTCTGCTGGCTAGT
TFBS deletion
pMIR_Pro_F	AACCAACATCCACCTCGAAT
35sTer_Rv	CATGCCTGCAGGTCACTGG
∆TGACG_1_F	TGACGTTAGACGCGGTGTGTATCTTATTGT
∆TGACG_1_R	ACGTCATGACTGACTAGATCGTCACCCA
∆TGACG_2_F	GGTCACGATTCTAGTCAGTCATATGTTTAAATACA
∆TGACG_2_R	CTGACTAGAATCGTGACCACCTACTTCAA
∆TCTGTG_F	TAGGAACGATGGTGGAGGCTTCACAATAT
∆TCTGTG_R	CCTCCACCATCGTTCCTACTAAGCCAAACAGA
